# Supplementary material for: Valorization of Fish Waste: Isolation and Characterization of Acid- and Pepsin-Soluble Collagen from the Scales of Mediterranean Fish and Fabrication of Collagen-Based Nanofibrous Scaffolds
Source: Mar Drugs. 2022 Oct 25;20(11):664. doi: 10.3390/md20110664 (PMC9697972; doi:10.3390/md20110664)
Supplement: Supplementary file 1 [file marinedrugs-20-00664-s001.zip]

Archive with 1 entries (1 files):
- marinedrugs-1963964-supplementary.pdf
